# Supplementary material for: Common and specific gene signatures among three different endometriosis subtypes
Source: PeerJ. 2020 Mar 5;8:e8730. doi: 10.7717/peerj.8730 (PMC7060988; doi:10.7717/peerj.8730)
Supplement: Table S2 — Left to right: Patient I.D. (n=8), age in years (mean = 31.5 ± 5.2 years); stage of endometriosis deep infiltrating lesion according to the American Fertility Society [AFS] classification; menstrual cycle phase according to Materials and Methods in original article DOI: 10.1002/jcp.24358; tissues analyzed; (+, available). [file peerj-08-8730-s002.xlsx]

## Sheet: Sheet1
Supplementary Table S2. Clinical characteristics of patients with Deep Infiltrating Endometriosis (DIE) in GSE25628
Patient I.D.	Age [years]	rAFS stage	Menstrual phase	Deep Infiltrating Lesion	Endometrium
6	31	IV	Proliferative	+	+
7	30	IV	Proliferative	+	+
8	32	II	Proliferative	+	+
9	35	IV	Proliferative	+	+
10	30	IV	Proliferative	+	+
11	30	IV	Proliferative	+	+
12	22	IV	Proliferative	+	+
13	42	II	Proliferative	+	+
Left to right: Patient I.D. (n=8), age in years (mean = 31.5 ± 5.2 years); stage of endometriosis deep infiltrating lesion according to the American Fertility Society [AFS] classification; menstrual cycle phase according to Materials and Methods in original article DOI: 10.1002/jcp.24358; tissues analyzed; (+ = available).
