# Supplementary material for: Common and specific gene signatures among three different endometriosis subtypes
Source: PeerJ. 2020 Mar 5;8:e8730. doi: 10.7717/peerj.8730 (PMC7060988; doi:10.7717/peerj.8730)
Supplement: Table S3 — Abbreviations: Log2 FC, Log2 fold change; OE, ovarian endometriosis. [file peerj-08-8730-s003.xlsx]

## Sheet: Sheet1 (2)
Table S1. The top 10 enriched KEGG pathways of 729 specific DEGs in OE
KEGG ID	Pathway description	Count	P-value	Enriched Genes
hsa05150	Staphylococcus aureus infection	14	2.19096e-07	HLA-DQB1, ICAM1, C3AR1, C5AR1, MASP1, CFB, C1R, ITGB2, C1S, C1QC, HLA-DQA1, FCGR2C, FCGR2A, C2
hsa04151	PI3K-Akt signaling pathway	32	4.06007e-05	FGFR2, FGFR3, OSMR, FGF9, TNC, ITGA11, FGF13, KIT, LPAR1, ITGB8, IL4R, COL27A1, PIK3AP1, ANGPT1, GNG2, GNG4, THBS1, COL11A1, INSR, PPP2R2C, PIK3R1, FN1, MET, NR4A1, IGF1, CCND1, CDKN1A, ITGA6, PRLR, VEGFA, PDGFRA, JAK3
hsa04913	Ovarian steroidogenesis	10	0.00016359	CYP17A1, PLA2G4A, PTGS2, CYP11A1, STAR, IGF1, SCARB1, ALOX5, INSR, BMP6
hsa04015	Rap1 signaling pathway	22	0.000172943	FGFR2, FGFR3, FGF9, MET, SIPA1L2, IGF1, ITGB2, FGF13, LPAR1, KIT, DOCK4, RASSF5, PLCB4, ID1, VEGFA, PDGFRA, RAPGEF5, ANGPT1, THBS1, PLCB1, INSR, PIK3R1
hsa04514	Cell adhesion molecules (CAMs)	17	0.00026996	HLA-DQB1, ICAM1, PTPRC, MAG, CLDN4, CADM1, ITGB2, CLDN11, CDH3, HLA-DQA1, CD86, ITGA6, ITGB8, CNTN1, CNTNAP2, VCAN, JAM3
hsa04610	Complement and coagulation cascades	11	0.000537367	C3AR1, C5AR1, MASP1, CFB, SERPINE1, TFPI, C4BPB, C1R, C1S, C2, C1QC
hsa05323	Rheumatoid arthritis	12	0.00103314	HLA-DQB1, CTSL, ICAM1, CD86, CCL2, VEGFA, CXCL8, ACP5, ANGPT1, ITGB2, IL15, HLA-DQA1
hsa05219	Bladder cancer	8	0.00138325	RPS6KA5, CDKN1A, CCND1, FGFR3, VEGFA, CXCL8, THBS1, DAPK1
hsa04668	TNF signaling pathway	13	0.00162364	RPS6KA5, ICAM1, MAP3K5, CCL2, PTGS2, SOCS3, CXCL2, MAP3K8, IL15, FAS, TNFAIP3, PIK3R1, JUNB
hsa05200	Pathways in cancer	30	0.00192347	FGFR2, FGFR3, PTGS2, FGF9, MITF, CXCL8, FGF13, KIT, LPAR1, EDNRA, PLCB4, GNG2, FAS, PLCB1, GNG4, PIK3R1, FN1, PTGER2, MET, IGF1, BIRC5, MECOM, FZD6, DAPK1, RASSF5, CCND1, CDKN1A, ITGA6, VEGFA, PDGFRA
Abbreviations: Log2 FC, Log2 fold change; OE, ovarian endometriosis.

## Sheet: Sheet3
Table S1. All the significantly enriched KEGG pathways of 729 specific DEGs in OE
KEGG ID	Pathway description	Count	P-value	Enriched Genes
hsa05150	Staphylococcus aureus infection	14	2.19096e-07	HLA-DQB1, ICAM1, C3AR1, C5AR1, MASP1, CFB, C1R, ITGB2, C1S, C1QC, HLA-DQA1, FCGR2C, FCGR2A, C2
hsa04151	PI3K-Akt signaling pathway	32	4.06007e-05	FGFR2, FGFR3, OSMR, FGF9, TNC, ITGA11, FGF13, KIT, LPAR1, ITGB8, IL4R, COL27A1, PIK3AP1, ANGPT1, GNG2, GNG4, THBS1, COL11A1, INSR, PPP2R2C, PIK3R1, FN1, MET, NR4A1, IGF1, CCND1, CDKN1A, ITGA6, PRLR, VEGFA, PDGFRA, JAK3
hsa04913	Ovarian steroidogenesis	10	0.00016359	CYP17A1, PLA2G4A, PTGS2, CYP11A1, STAR, IGF1, SCARB1, ALOX5, INSR, BMP6
hsa04015	Rap1 signaling pathway	22	0.000172943	FGFR2, FGFR3, FGF9, MET, SIPA1L2, IGF1, ITGB2, FGF13, LPAR1, KIT, DOCK4, RASSF5, PLCB4, ID1, VEGFA, PDGFRA, RAPGEF5, ANGPT1, THBS1, PLCB1, INSR, PIK3R1
hsa04514	Cell adhesion molecules (CAMs)	17	0.00026996	HLA-DQB1, ICAM1, PTPRC, MAG, CLDN4, CADM1, ITGB2, CLDN11, CDH3, HLA-DQA1, CD86, ITGA6, ITGB8, CNTN1, CNTNAP2, VCAN, JAM3
hsa04610	Complement and coagulation cascades	11	0.000537367	C3AR1, C5AR1, MASP1, CFB, SERPINE1, TFPI, C4BPB, C1R, C1S, C2, C1QC
hsa05323	Rheumatoid arthritis	12	0.00103314	HLA-DQB1, CTSL, ICAM1, CD86, CCL2, VEGFA, CXCL8, ACP5, ANGPT1, ITGB2, IL15, HLA-DQA1
hsa05219	Bladder cancer	8	0.00138325	RPS6KA5, CDKN1A, CCND1, FGFR3, VEGFA, CXCL8, THBS1, DAPK1
hsa04668	TNF signaling pathway	13	0.00162364	RPS6KA5, ICAM1, MAP3K5, CCL2, PTGS2, SOCS3, CXCL2, MAP3K8, IL15, FAS, TNFAIP3, PIK3R1, JUNB
hsa05200	Pathways in cancer	30	0.00192347	FGFR2, FGFR3, PTGS2, FGF9, MITF, CXCL8, FGF13, KIT, LPAR1, EDNRA, PLCB4, GNG2, FAS, PLCB1, GNG4, PIK3R1, FN1, PTGER2, MET, IGF1, BIRC5, MECOM, FZD6, DAPK1, RASSF5, CCND1, CDKN1A, ITGA6, VEGFA, PDGFRA
hsa04145	Phagosome	15	0.00394509	HLA-DQB1, DYNC1I1, MSR1, C1R, ITGB2, CTSS, COLEC11, HLA-DQA1, CTSL, FCGR2C, SCARB1, FCGR2A, CLEC7A, THBS1, CD14
hsa05202	Transcriptional misregulation in cancer	16	0.00416341	NFKBIZ, ERG, MET, BCL2A1, CXCL8, IGF1, MEIS1, CDKN1A, CD86, NUPR1, HOXA10, BCL6, IGFBP3, HPGD, RUNX2, CD14
hsa04014	Ras signaling pathway	19	0.00638489	FGFR2, PLD1, FGFR3, FGF9, MET, IGF1, FGF13, KIT, RASSF5, PLA2G4A, RASGRF2, VEGFA, PDGFRA, RAPGEF5, GNG2, ANGPT1, GNG4, INSR, PIK3R1
hsa04925	Aldosterone synthesis and secretion	10	0.00645128	CAMK1G, PLCB4, CYP11A1, STAR, NR4A2, NR4A1, SCARB1, PLCB1, CACNA1D, CAMK1D
hsa05218	Melanoma	9	0.00921714	CDKN1A, CCND1, FGF9, MITF, MET, PDGFRA, IGF1, FGF13, PIK3R1
hsa05205	Proteoglycans in cancer	17	0.00946876	MIR10A, ERBB3, MET, ESR1, IGF1, DCN, FZD6, CTSL, CDKN1A, CCND1, CD44, VEGFA, FAS, THBS1, PIK3R1, TWIST2, FN1
hsa04512	ECM-receptor interaction	10	0.0102055	ITGA6, CD44, ITGB8, COL27A1, TNC, ITGA11, AGRN, THBS1, COL11A1, FN1
hsa04930	Type II diabetes mellitus	7	0.0142872	IRS4, IRS2, SOCS2, SOCS3, CACNA1D, INSR, PIK3R1
hsa05144	Malaria	7	0.0157265	ICAM1, CCL2, LRP1, MET, CXCL8, ITGB2, THBS1
hsa04924	Renin secretion	8	0.016895	EDNRA, PTGER2, ACE, PLCB4, ADCYAP1R1, GUCY1A2, PLCB1, CACNA1D
hsa04010	MAPK signaling pathway	19	0.0190654	FGFR2, IL1R1, FGFR3, NTF3, FGF9, PTPN5, NR4A1, FGF13, MECOM, RPS6KA5, MAP3K5, PLA2G4A, RASGRF2, MAP3K8, HSPA6, PDGFRA, FAS, CACNA1D, CD14
hsa04380	Osteoclast differentiation	12	0.0210307	IL1R1, FOSL2, SOCS3, FCGR2C, MITF, FHL2, ACP5, FCGR2A, SIRPA, PIK3R1, JUNB, TYROBP
hsa04115	p53 signaling pathway	8	0.021284	CDKN1A, CCND1, SERPINE1, IGF1, FAS, THBS1, PERP, IGFBP3
hsa05142	Chagas disease (American trypanosomiasis)	10	0.0296402	ACE, CCL2, PLCB4, SERPINE1, CXCL8, FAS, PLCB1, C1QC, PPP2R2C, PIK3R1
hsa05146	Amoebiasis	10	0.0329783	IL1R1, PLCB4, COL27A1, CXCL8, ITGB2, PLCB1, COL11A1, PIK3R1, CD14, FN1
hsa05133	Pertussis	8	0.0367136	CXCL8, C4BPB, ITGB2, C1R, C1S, C2, C1QC, CD14
hsa04713	Circadian entrainment	9	0.044853	RPS6KA5, PLCB4, ADCYAP1R1, GUCY1A2, RYR2, GNG2, GNG4, PLCB1, CACNA1D
hsa04066	HIF-1 signaling pathway	9	0.0472356	CDKN1A, HMOX1, VEGFA, SERPINE1, IGF1, ANGPT1, INSR, PIK3R1, TIMP1
hsa05143	African trypanosomiasis	5	0.0474162	ICAM1, APOA1, PLCB4, FAS, PLCB1
hsa04724	Glutamatergic synapse	10	0.0489213	SLC1A2, PLA2G4A, PLD1, SLC1A3, PLCB4, GNG2, GNG4, PLCB1, CACNA1D, SHANK2
hsa04921	Oxytocin signaling pathway	12	0.0494495	PLA2G4A, CDKN1A, CCND1, CAMK1G, PLCB4, PTGS2, GUCY1A2, RYR2, NPR2, PLCB1, CACNA1D, CAMK1D
Abbreviations: Log2 FC, Log2 fold change; OE, ovarian endometriosis.

## Sheet: Sheet1
Table S1. The top 10 enriched KEGG pathways of 729 specific DEGs in OE
KEGG ID	Pathway description	Count	P-value	Enriched Genes
hsa05150	Staphylococcus aureus infection	14	2.19096e-07	HLA-DQB1, ICAM1, C3AR1, C5AR1, MASP1, CFB, C1R, ITGB2, C1S, C1QC, HLA-DQA1, FCGR2C, FCGR2A, C2
hsa04151	PI3K-Akt signaling pathway	32	4.06007e-05	FGFR2, FGFR3, OSMR, FGF9, TNC, ITGA11, FGF13, KIT, LPAR1, ITGB8, IL4R, COL27A1, PIK3AP1, ANGPT1, GNG2, GNG4, THBS1, COL11A1, INSR, PPP2R2C, PIK3R1, FN1, MET, NR4A1, IGF1, CCND1, CDKN1A, ITGA6, PRLR, VEGFA, PDGFRA, JAK3
hsa04913	Ovarian steroidogenesis	10	0.00016359	CYP17A1, PLA2G4A, PTGS2, CYP11A1, STAR, IGF1, SCARB1, ALOX5, INSR, BMP6
hsa04015	Rap1 signaling pathway	22	0.000172943	FGFR2, FGFR3, FGF9, MET, SIPA1L2, IGF1, ITGB2, FGF13, LPAR1, KIT, DOCK4, RASSF5, PLCB4, ID1, VEGFA, PDGFRA, RAPGEF5, ANGPT1, THBS1, PLCB1, INSR, PIK3R1
hsa04514	Cell adhesion molecules (CAMs)	17	0.00026996	HLA-DQB1, ICAM1, PTPRC, MAG, CLDN4, CADM1, ITGB2, CLDN11, CDH3, HLA-DQA1, CD86, ITGA6, ITGB8, CNTN1, CNTNAP2, VCAN, JAM3
hsa04610	Complement and coagulation cascades	11	0.000537367	C3AR1, C5AR1, MASP1, CFB, SERPINE1, TFPI, C4BPB, C1R, C1S, C2, C1QC
hsa05323	Rheumatoid arthritis	12	0.00103314	HLA-DQB1, CTSL, ICAM1, CD86, CCL2, VEGFA, CXCL8, ACP5, ANGPT1, ITGB2, IL15, HLA-DQA1
hsa05219	Bladder cancer	8	0.00138325	RPS6KA5, CDKN1A, CCND1, FGFR3, VEGFA, CXCL8, THBS1, DAPK1
hsa04668	TNF signaling pathway	13	0.00162364	RPS6KA5, ICAM1, MAP3K5, CCL2, PTGS2, SOCS3, CXCL2, MAP3K8, IL15, FAS, TNFAIP3, PIK3R1, JUNB
hsa05200	Pathways in cancer	30	0.00192347	FGFR2, FGFR3, PTGS2, FGF9, MITF, CXCL8, FGF13, KIT, LPAR1, EDNRA, PLCB4, GNG2, FAS, PLCB1, GNG4, PIK3R1, FN1, PTGER2, MET, IGF1, BIRC5, MECOM, FZD6, DAPK1, RASSF5, CCND1, CDKN1A, ITGA6, VEGFA, PDGFRA
Abbreviations: Log2 FC, Log2 fold change; OE, ovarian endometriosis.
